# Supplementary material for: The Molecular Epidemiological and Immunological Characteristics of HIV-1 CRF01_AE/B Recombinants in Nanjing, China
Source: Front Microbiol. 2022 Jul 15;13:936502. doi: 10.3389/fmicb.2022.936502 (PMC9335199; doi:10.3389/fmicb.2022.936502)
Supplement: Supplementary file 1 [file Table_1.XLSX]

## Sheet: Sheet2
Sample	Pol_Scequence	Sample years	Whether included in the trasmission network or not
Sample_1	CCTCARATCACTCTTTGGCAACGACCCCTtGTCACAATAAAAATAGAAGGaCAGcTGAAGGAAGCTCTATTAGATACAGGAGCAGATGATACAGTATTAGAAGAtATAAATTTGCCAGGAAAATGGAAGCCAAAAATGATAGGGGGAATTGGAGGTTTTATCAAGGTCAAGCAATATgATCAgATACTtATAGAAATTTGTGGAAAAAGGGCTATAGGTACAGTGTTAGTAGGACCTACACCTGTCAACATAATTGGACGAAATATGTTGACTCAGATTGGtTGTACTTTAAATTTCCCTATTAGTCCTATTGACACTGTACCAGTAAAATTAAAGCCAGGAATGGATGGGCCAAAGGTTAAACAATGGCCATTGACAGAAGAAAAAATAAAAGCATTA…	2015.01	No
Sample_2	CCTCAAATCACTCTTTGGCAACGACCCCTtGTCACAGTAAAAATAGAAGGaCAGtTAAAAGAAGCTCTATTAGATACAGGAGCAGATGATACAGTATTAGAGGAtATAAATTTGCCAGGAAAATGGAAGCCAAAAATGATAGGGGGAATTGGAGGCTTTATCAAGGTCAGGCAATATgATCAgATACTtATAGAAATTTGTGGAAAAAGGGCTATAGGTACAGTGTTAGTAGGACCTACACCTGTCAACATAATTGGACGAAATATGTTGACTCAGATTGGtTGTACTTTAAATTTCCCAATTAGTCCTATTGACACTGTACCAGTAAAATTAAAGCCAGGGATGGATGGGCCAAAGGTTAAACAATGGCCATTGACAGAAGAAAAAATAAAAGCATTA…	2015.01	No
Sample_3	CCTCAAATCACTCTTTGGCAACGACCCCTtGTCACAATAAAGATAGCAGGaCAGcTGAGAGAAGCTCTATTAGATACAGGAGCAGATGATACAGTATTAGAAGAaATAAATTTGCCAGGAAAATGGAAGCCAAAAATGATAGGGGGAATTGGAGGTTTTATCAAGGTCAGGCAATATgATCAgATACTtATAGAAATTTATGGAAAAAAGGCTATAGGTACAGTGTTAGTAGGACCTACACCTGTCAACATAATTGGACGAAATATGTTGACTCAGCTTGGtTGTACTTTAAATTTCCCAATTAGTCCTATTGACACTGTACCAGTAAAATTAAAGCCAGGAATGGATGGGCCAAAGGTTAAACAATGGCCATTGACAGAAGAAAAAATAAAAGCATTA…	2016.03	No
Sample_4	CCTCAAATCACTCTTTGGCAACGACCCCTtGTCACAGTAAAAATAGAAGGaCAGcTGAAAGAAGCTCTATTAGATACAGGAGCAGATGATACAGTATTAGAAGAtATAAATTTGCCAGGAAAATGGAAGCCAAGAATGATAGGGGGAATTGGAGGTTTTATCAAGGTCAGGCAATATgATCAgATACTtATAGAAATTTGTGGAAAAAAGGCTGTAGGTACAGTGTTAGTAGGACCTACCCCTGTCAACATAATTGGACGAAATATGTTGACTCAGMTTGGtTGTACTTTAAATTTCCCMATTAGTCCTATTGAAACTGTACCAGTAAAATTAAAGCCAGGAATGGATGGGCCAAAGRTTAAACAATGGCCATTGACAGAAGAAAAAATAAAAGCATTA…	2016.06	Yes
Sample_5	CCTCAAATCACTCTTTGGCAACGACCCCTtGTCACAGTAAAAATAGGAGGaCAGcTAAAAGAAGCTCTATTAGATACAGGAGCAGATGATACAGTATTAGAAGAtATAAATTTGCCAGGAAAATGGAAGCCAAAAATGATAGGGGGAATTGGAGGCTTTATCAAGGTCAGGCAATATgATCAgATACTtATAGAAATTTGTGGAAAAAAGGCTATAGGTACAGTATTAGTAGGACCTACACCTGTCAACATAATTGGACGAAATATGTTGACTCAGATTGGtTGTACTTTAAATTTCCCAATTAGTCCTATTGACACTGTACCAGTAAAATTAAAGCCAGGAATGGATGGGCCAAAGGTTAAACAATGGCCATTAACAGAAGAAAAAATAAAAGCATTA…	2016.07	Yes
Sample_6	CCTCAAATCACTCTTTGGCAACGACCTCTtGTCACAATAAAAATAGCAGGaCAGcTGAGAGAAGCTCTATTAGATACAGGAGCAGATGATACAGTATTAGAAGAtATAAATTTGCCAGGAAAATGGAAGCCAAAAATGATAGGGGGAATTGGAGGTTTTATCAAGGTCAGGCAATATgATCAgATACTtATAGAAATTTGTGGAAAAAAGGCTATAGGTACAGTGTTAGTAGGACCTACACCTATCAACATAATTGGACGAAATATGTTGACTCAGCTTGGtTGTACTTTAAATTTCCCAATTAGTCCTATTGACACTGTACCAGTAAAATTAAAGCCAGGAATGGATGGGCCAAAGGTTAAACAATGGCCATTGACAGAAGAAAAAATAAAAGCATTA…	2016.12	No
Sample_7	CCTCAAATCACTCTTTGGCAACGACCCCTtGTCACAATAAAAATAGAAGGaCAGcTGAAAGAAGCTCTATTAGATACAGGAGCAGATGATACAGTATTAGAAGAtATAAGTTTGCCAGGAAAATGGAAGCCAAAAATGATAGGGGGAATTGGAGGTTTTATCAAGGTCAGGCAATATgATCAgATACTtATAGAAATTTGTGGAAAAAAGGCTATAGGTACAGTGTTAGTAGGGCCCACACCTGTCAACATAATTGGACGAAATACGTTGACTAAGATTGGtTGTACTTTAAGTTTCCCGATTAGTCCTATTGACACTGTACCAGTAAAATTAAAGCCAGGAATGGATGGGCCAAAGGTTAAACAATGGCCATTGACAGAAGAAAAAATAAAAGCATTA…	2017.04	No
Sample_8	CCTCAAATCACTCTTTGGCAACGACCCCTtGTTACYATAAAAATAGAAGGaCAGcTGAAAGAAGCTCTATTAGATACAGGAGCAGATGATACAGTATTAGAAGAtATAAATTTGCCAGGAAAATGGAGGCCAAAAATGATAGGGGGAATTGGAGGTTTTATCAAGGTCAGGCAATATgATCAgGTACTtATAGAAATTTGTGGAAAAAAGGCTATAGGTACAGTGTTAGTAGGACCTACACCTGTCAACATAATTGGACGAAATATGTTGACTCAGATTGGtTGTACTTTAAATTTCCCAATTAGTCCTATTGACACTGTGCCAGTAAAATTAAAGCCAGGAATGGATGGGCCAAAGGTTAAACAATGGCCATTGACAGAAGAAAAAATAAAAGCATTA…	2017.04	Yes
Sample_9	CCTCAGATCACTCTTTGGCAACGACCCATtGTCACAGTAAAAATAGAAGGaCAGcTAAAAGAAGCTCTATTAGACACAGGAGCAGATGATACAGTATTAGAAGAtATAAATTTGCCAGGAAAATGGAAGCCAAAAATGATAGGGGGAATTGGAGGCTTTATCAAGGTCAGGCAATATgATCAgATACTtATAGAAATTTGTGGAAAAAAGGCTATAGGTACAGTGTTAGKAGGACCTACACCTGTCAACATAATTGGACGAAATATATTGACTCAGATTGGtTGTACTTTAAATTTCCCAATCAGTCCTATTGACACTGTACCAGTAAAATTAAAGCCAGGAATGGATGGGCCAAAGGTTAAACAATGGCCATTGACAGAAGAAAAAATAAAAGCATTA…	2017.01	Yes
Sample_10	CCTCAGATCACTCTTTGGCAACGACCCCTtGTCRCAGTAAAAATAGAAGGaCAGcTGAGAGAAGCTCTATTAGATACAGGAGCAGATGATACAGTATTAGAGGAtATAGATTTGCCAGGAAAATGGAAGCCAAAAATGATAGGGGGAATTGGAGGTTTTATCAAGGTCAGGCAATATgATCAgATACTtATAGAAATTTGTGGAAAAAGGGCTGTAGGTACAGTGTTAGTAGGACCTACACCTGTCAACATAATTGGACGAGATATGTTGACTCAGATTGGtTGTACTTTAAATTTCCCAATTAGTCCTATTGACACTGTACCAGTAAAATTAAAGCCAGGAATGGATGGGCCCAAGGTTAAACAATGGCCATTGACAGAAGAAAAAATAATAGCATTG…	2018.03	No
Sample_11	CCTCAGATCACTCTTTGGCAGCGACCCCTtGTCACAGTAAAAATAGAAGGaCAGyTAAAAGAAGCTCTATTAGATACAGGAGCAGATGATACAGTATTAGAAGAtATAAATTTGCCAGGAAAATGGAAGCCAAAAATGATAGGGGGAATTGGAGGTTTTATCAAGGTCAGGCAATATgATCAaATACTtATAGAAATTTGTGGAAAAAAGGCTATAGGTACAGTGTTAGTAGGACCTACACCTGTCAACATAATTGGGCGAAATATGTTGACTCAGATTGGtTGTACTTTAAATTTCCCAATTAGTCCTATTGACACGGTACCAGTAAAATTAAAGCCAGGAATGGATGGGCCAAAGGTTAAACAATGGCCACTGACAGAAGAAAAAATAAAAGCATTA…	2018.03	Yes
Sample_12	CCTCAGATCACTCTTTGGCAACGACCYCTtGTCACAATAAAAATAGAAGGaCAGcTAAAAGAAGCTCTATTAGATACAGGAGCAGATGATACAGTATTAGAAGAtATAAATTTGRCAGGAAAATGGAAGCCAAAAATGATAGGGGGAATTGGAGGTTTTATCAAGGTCAAGCAATATgATCAgATACTtATAGAAATTTGTGGAAAAARGGCTATAGGTACAGTGTTAGTAGGACCTACACCTGTCAACATAATTGGACGAAATATGTTGACTCAGATTGGtTGTACTTTAAATTTCCCAATTAGTCCTATTGACACTGTACCAGTAAAATTAAAGCCAGGAATGGATGGGCCAAARGTTAAACAATGGCCATTGACAGAAGAAAAAATAAAAGCATTA…	2018.08	No
Sample_13	CCTCAGATCACTCTTTGGCAACGACCCCTtGTCCCAATAAAAATAGAAGGaCAGyTAAGAGAAGCTCTATTAGATACAGGAGCAGATGATACAGTATTAGAAGAtATAAATTTGCCAGGAAAATGGAAGCCAAAAATGATAGGGGGAATTGGAGGTTTTATCAAGGTAAGGCAGTATgATCAgATAATtATAGAAATTTGTGGGAAAAAGGCTATAGGTACAGTGCTAGTAGGGCCTACACCTGTCAACATAATTGGACGAAATATGTTGACTCAGCTTGGtTGTACTTTAAATTTCCCAATTAGTCCTATTGACACTGTACCAGTAAAATTAAAGCCAGGAATGGATGGGCCAAAGGTTAAACAATGGCCATTGACAGAAGAAAAAATAAAAGCATTA…	2018.08	Yes
Sample_14	CCTCAGATCACTCTTTGGCAGCGACCCCTtGTCACAATAAAAGTAGGAGGaCAGcTAAGGGAAGCTCTATTAGATACAGGAGCAGATGATACAGTATTAGAAGAcATAAATTTGCCAGGAAAATGGAAACCAAAAATGATAGGGGGAATTGGAGGTTTTATCAAAGTAAGGCAATATgATCAgGTACCtATAGAAATTTGTGGAAAAAGAGCTATAGGTACAGTGTTAGTAGGACCTACACCTGTCAACATAATTGGACGAAATATGTTGACTCAGCTTGGgTGTACTTTAAATTTCCCAATTAGTCCTGTTGACACTGTACCAGTAAAATTAAAGCCAGGAATGGATGGGCCAAAGGTTAAACAGTGGCCATTGACAGAAGAAAAAATAAAAGCATTA…	2018.08	No
Sample_15	CCTCAGATCACTCTTTGGCAACGACCCCTtGTCACAATAAAAATAGCAGGaCAGcTGAGAGAAGCTCTATTAGATACAGGAGCAGATGATACAGTATTAGAAGAaATAAATTTGCCAGGGAAATGGAAGCCAAAAATGATAGGGGGAATTGGAGGTTTTATCAAGGTCAAGCAATATgATCAgATACTtATAGAAATTTGTGGAAAAAAGGCTATAGGTACAGTGTTAGTAGGACCTACACCTGTCAACATAATTGGAAGAAATATGTTGACTCAGCTTGGtTGTACTTTAAATTTCCCAATTAGTCCTATTGACACTGTACCAGTAAAATTAAAGCCAGGAATGGATGGGCCAAAGGTTAAACAATGGCCATTGACAGAAGAAAAAATAAAAGCATTA…	2018.09	No
Sample_16	CCTCAGATCACTCTTTGGCAACGACCCCTtGTCCCAATAAAAATAGAAGGaCAGcTAAGAGAAGCTCTATTAGATACAGGAGCAGATGATACAGTATTAGAAGAtATAAATTTGCCAGGAAAATGGAAGCCAAAAATGATAGGGGGAATTGGAGGTTTTATCAAGGTAAGGCAGTATgATCAgATAATtATAGAAATTTGTGGAAAAAAGGCTATAGGTACAGTGCTAGTAGGGCCTACACCTGTCAACATAATTGGACGAAATATGTTGACTCAGCTTGGtTGTACTTTAAATTTCCCAATTAGTCCTATTGACACTGTACCAGTAAAATTAAAGCCAGGAATGGATGGGCCAAAGGTTAAACAATGGCCATTGACAGAAGAAAAAATAAAAGCATTA…	2018.11	Yes
Sample_17	CCTCAAATCACTCTTTGGCAACGACCCATtGTTACAATAAAGATAGGGGGgCAAtTAAAGGAAGCTCTATTAGATACAGGAGCAGATGATACAGTATTAGAAGAtATAAATTTGCCAGGAAAATGGAAGCCAAAAATGATAGGGGGAATTGGAGGTTTTATCAAGGTTAGGCAATATgATCAgATACTtATAGAAATTTGTGGAAAAAAGGCTATAGGAACAGTGTTAGTAGGACCTACACCTGTCAACATAATTGGACGAAATATGTTGACTCAGATTGGtTGTACCTTAAATTTGCCAATTAGTCCTATTGAAACTGTACCAGTAAAATTAAAGCCAGGAATGGATGGGCCAAAGGTTAAACAATGGCCATTGACAGAAGAAAAAATAAAAGCATTA…	2018.12	No
Sample_18	CCTCAGATCACTCTTTGGCAACGACCCCTtGTCTCAATAAAAATAGAAGGaCAAcTGAAAGAAGCTCTATTAGATACAGGAGCAGATGATACAGTATTAGAAGAtATAAATTTGCCAGGAAAATGGAAACCAAAAATGATAGGGGGAATTGGAGGTTTTATCAAGGTAAGACAATATgATCAgATATCtATAGAAATCTGTGGAAAAAAGGCTATAGGTACAGTGTTAGTAGGACCTACACCTGTCAACATAATTGGACGAAATATGTTGACTCAGATTGGtTGTACTTTAAATTTCCCAATTAGTCCTATTGACACTGTACCAGTAAAATTAAAGCCAGGAATGGATGGGCCAAAGGTTAAACAATGGCCATTGACAGAAGAAAAAATAAAAGCATTA…	2019.04	No
Sample_19	CCTCAGATCACTCTTTGGCAACGACCCCTtGTCACAGTAAAAATAGAAGGaCAGcTAAAAGAAGCTCTATTAGATACAGGAGCAGATGATACAGTATTAGAAGAtATAAATTTGCCAGGAAAATGGAAGCCAAAAATGATAGGGGGAATTGGAGGCTTTATCAAGGTYAGGCAATATgATCAgGTACTtATAGAAATTTGTGGAAAAAAGGCTCTAGGTACAGTATTAGTAGGACCTACACCTGTCAACATAATTGGACGAAATATGTTGACTCAGATTGGtTGTACTTTAAATTTCCCAATTAGTCCTATTGACACTGTACCAGTAAAATTAAAGCCAGGAATGGATGGGCCAAAAGTTAAACAGTGGCCATTGACAGAAGAAAAAATAAAAGCATTA…	2019.04	No
Sample_20	CCTCAGATCACTCTTTGGCAACGACCCCTtGTCACAGTAAAAATAGAAGGgCAGcTAAAAGAAGCTCTATTAGATACAGGAGCAGATGATACAGTATTGGAAGAtATAAATTTGCCAGGAAAATGGAAACCAAGAATGATAGGGGGAATTGGAGGTTTTATCAAAGTCAAGCAATATgATCAgATACGtATAGARATTTGTGGAAAAAAGGCTATAGGTACAGTGCTAGTAGGACCTACACCTGTCAACATAATTGGACGAAATATGTTGACTCAGCTTGGtTGTACTTTAAATTTCCCAATTAGTCCCATTGACACTGTACCAGTAAAATTAAAGCCAGGAATGGATGGGCCTAAGGTCAAGCAATGGCCATTGACAGAAGAGAAAATAAAAGCATTA…	2019.04	Yes
Sample_21	CCTCAGATCACTCTTTGGCAACGACCCCTtGTCACAGTAAAAATAGAAGGaCAGcTAAAAGAAGCTCTATTAGATACAGGAGCAGATGATACAGTATTGGAAGAtATAAATTTGCCAGGAAAATGGAAACCAAGAATGATAGGGGGAATTGGAGGTTTTATCAAAGTCAAGCAATATgATCAgATACGtATAGAAATTTGTGGAAAAAAGGCTATAGGTACAGTGCTAGTAGGACCTACACCTGTCAACATAATTGGACGAAATATGTTGACTCAGCTTGGtTGTACTTTAAATTTCCCAATTAGTCCCATTGACACTGTACCAGTAAAATTAAAGCCAGGAATGGATGGGCCTAAGGTCAAGCAATGGCCATTGACAGAAGAGAAAATAAAAGCATTA…	2019.05	Yes
Sample_22	CCTCAGATCACTCTTTGGCAACGACCCCTtGTCACAGTAAAAATAGAAGGaCAGcTAAAAGAAGCTCTATTAGATACAGGAGCAGATGATACAGTATTGGAAGAtATAAATTTGCCAGGAAAATGGAAACCAAGAATGATAGGGGGAATTGGAGGGTTTATCAAAGTCAAGCAATATgATCAgATACGtATAGAAATTTGTGGAAAAAAGGCTATAGGTACAGTGCTAGTAGGACCTACACCTGTCAACATAATTGGACGAAACATGTTGACTCAGCTTGGtTGTACTTTAAATTTCCCAATTAGTCCCATTGACACTGTACCAGTAAAATTAAAGCCAGAAATGGATGGGCCTAAGGTCAAGCAATGGCCATTGACAGAAGAGAAAATAAAAGCATTA…	2019.05	Yes
Sample_23	CCTCAAATCACTCTTTGGCAGCGACCCCTtGTCACAGTAAAAATAGGRGGaCAGtTAAAAGAAGCTCTATTAGATACAGGAGCAGATGATACAGTATTAGAAGAtATAAATTTGCCAGGAAAATGGAAACCAAGAATGATAGGGGGAATTGGAGGTTTTATCAAGGTAAGGCAATATgATCAgATACTcATAGAAATTTGTGGAAAAAAGGCTATAGGTACAGTATTAGTAGGACCTACACCTGTCAACATAATTGGACGAAATATGTTGACTCAGCTTGGtTGTACTTTATGTTTCCCCATTAGTCCTATTGACACTGTACCAGTAAAATTAAAGCCAGGAATGGATGGMCCAAAGGTTAAACAGTGGCCATTGACAGAAGAAAAAATAAAAGCATTA…	2015.01	No
Sample_24	CCTCAAATCACTCTTTGGCAGCGACCCCTtGTCACAGTAAAAATAGGAGGaCAGyTAAAAGAAGCTCTATTAGATACAGGAGCAGATGATACAGTATTAGAAGAtATAAATTTGCCAGGAAAATGGAAACCAAAAATGATAGGGGGAATTGGAGGTTTTATCAAAGTAAGGCAATATgATCAgATACTtATAGAAATTTGTGGAAAAAAGGCTATAGGTACAGTATTAGTAGGACCTACACCTGTCAACATAATTGGACGAAATATGTTGACTCAAATTGGtTGTACTTTAAATTTCCCCATTAGTCCTATTGACACTGTACCAGTAAAATTAAAGCCAGGAATGGATGGGCCAAAGGTTAAACAGTGGCCATTGACTGAAGAAAAAATAAAAGCATTA…	2015.01	Yes
Sample_25	CCTCAGATCACTCTTTGGCAACGACCCGTtGTCACAGTAAAAATAGGAGGaCAGcTAAAAGAAGCTCTATTAGATACAGGAGCAGATGATACAGTATTAGAAGAtATAAATTTGCCAGGAAAATGGAAACCAAAAATGATAGGGGGAATKGGAGGTTTTATCAAGGTAAGGCAATATgATCAgATACTtATAAAAATTTGTGGAAAAAAGGCTATAGGTACAGTGTTAGTAGGACCTACACCTGTCAACATAATTGGACGAAATATGTTGACTCGAATTGGtTGTACTTTAAATTTCCCCATTAGTCCTATTGACACGGTACCAGTAAAATTAAAGCCAGGAATGGATGGACCAAAGGTTAAACAGTGGCCACTGACAGAAGAAAAAATAAAAGCATTA…	2015.01	Yes
Sample_26	CCTCAAATCACTCTTTGGCAACGACCCCTtGTCACAATAAAAATAGGAGGaCAGcTAAAAGAAGCGCTATTAGATACAGGAGCAGATGATACAGTATTAGAAGAtATAAATTTGCCAGGAAAATGGAAACCAAAAATGATAGGGGGAATTGGAGGTTTTATCAAAGTAAAGCAATATgATCAgATACTtATAGAAATTTGTGGAAAAAGGGCTATAGGTACAGTATTAGTAGGACCTACACCTGTCAACATAATTGGACGAAATATGTTGACCCAGCTTGGtTGTACTTTAAATTTCCCCATTAGTCCTATTGACACTGTACCAGTAAAATTAAAGCCAGGAATGGATGGACCAAAGGTTAAACAGTGGCCATTGACAGAAGAAAAAATAAAAGCATTA…	2015.01	No
Sample_27	CCTCAAATCACTCTTTGGCAACGACCCCTtGTCACAGTAAAAATAGGAGGaCAGcTAAAAGAAGCTCTATTAGATACAGGAGCAGATGATACAGTATTAGAAGAgATAAATTTGCCAGGAAAATGGAAACCAAAAATGATAGGGGGAATTGGAGGTTTTATCAAGGTAAGGCAATATgATCAgATACTtATAGAAATTTGTGGAAAAAAGGCTATAGGTACAGTATTAGTAGGACCTACACCTGTCAACATAATTGGACGAAATATGTTGACTCAGATTGGtTGTACTTTAAATTTCCCCATTAGTCCTATTGACACTGTACCAGTAAAATTAAAGCCAGGAATGGATGGACCAAAGGTTAAACAGTGGCCATTGACAGAAGAAAAAATAAAAGCATTA…	2015.11	Yes
Sample_28	CCTCAGATCACTCTTTGGCAACGACCCCTtGTCACAGTAAAAATAGGAGGaCAGcTAAAAGAAGCTCTATTAGATACAGGAGCAGATGATACAGTATTAGAAGAtATAAATTTGCCAGGAAAATGGAAACCAAAAATGATAGGGGGAATTGGAGGTTTTATCAAGGTAAGGCAATATgATCAgATACTtATAGAAATTTGTGGAAAAAGGGCTATAGGTACAGTGTTAGTAGGACCTACACCTGTCAACATAATTGGACGAAATATGTTGACTCAGATTGGtTGTACTTTAAATTTCCCCATTAGTCCTATTGACACTGTACCAGTAAAATTAAAGCCAGGAATGGATGGACCAAAAGTTAAACAGTGGCCATTGACAGAAGAAAAAATAAAAGCATTA…	2015.11	Yes
Sample_29	CCTCAAATCACTCTTTGGCAACGACCCGTtGTCACAGTAAAAATAGGAGGaCAGcTAAAAGAAGCTCTATTAGATACAGGAGCAGATGATACAGTATTAGAAGAtATAAATTTGCCAGGAAAATGGAAACCAAAAATGATAGGGGGAATTGGAGGTTTTATCAAGGTAAGGCAATATgATCAgATACTtATAGAAATTTGTGGAAAAAGGGCTATAGGTACAGTATTAGTAGGACCTACACCTGTCAACATAATTGGACGAAATATGTTGACTCAAATTGGtTGTACTTTAAATTTCCCCATTAGTCCTATTGACACGGTACCAGTAAAATTAAAGCCAGGAATGGATGGACCAAAGGTTAAACAGTGGCCACTGACAGAAGAAAAAATAAAAGCATTA…	2015.12	Yes
Sample_30	CCTCAAATCACTCTTTGGCAACGACCCCTaGTCACAATAAAAATAGAAGGaCAGcTAAAAGAAGCTCTATTAGATACAGGAGCAGATGATACAGTATTAGAAGAtATAAATTTGCCAGGAAAATGGAAACCAAAAATGATAGGGGGAATTGGAGGTTTTATCAAGGTAAGGCAATATgATCAgATACTtATAGAAATTTGTGGAAAAAAGGCTATAGGTACAGTGTTAGTAGGACCTACACCTGTCAACATAATTGGACGAAATATGTTGACTCAGCTTGGtTGTACTTTAAATTTCCCCATTAGTCCTATTGACACTGTACCAGTAAAATTAAAGCCAGGAATGGATGGACCAAAGGTTAAACAGTGGCCATTRACAGAAGAAAAAATAAAAGCATTA…	2015.12	No
Sample_31	CCTCAAATCACTCTTTGGCAACGACCACTtGTCACAATAAAAATAGAAGGaCARcTAAAAGAAGCTCTATTAGATACAGGAGCAGATGATACRGTATTAGAAGAtATAAAYTTGCCAGGAAAATGGAAACCAAAAATGATAGGGGGAATTGGAGGTTTTATCAAGGTAAGGCAATATgATCArATACTtATAGAAATTTGTGGAAAAAAGGCTATAGGTACAGTGTTAGTAGGACCTACACCTGTCAACATAATTGGACGAAATATGTTGACTCAGCTTGGtTGTACTTTAAATTTCCCCATTAGTCCTATTGACACTGTACCAGTAAAATTAAAGCCAGGAATGGATGGACCAAAGGTTAAACAGTGGCCATTGACAGAAGAAAAAATAAAAGCATTA…	2016.01	Yes
Sample_32	CCTCAAATCACTCTTTGGCAGCGACCCCTtGTCACAGTAAAAATAGGAGGaCAGcTAAGAGAAGCTCTATTAGATACAGGAGCAGATGATACAGTATTAGAAGAaATAAATTTGCCAGGAAAATGGAAACCAAAAATGATAGGGGGAATTGGAGGTTTTATCAAGGTAAGGCAATATgATGAgATACYtATAGAAATTTGTGGGAAAAAGGCTATAGGTACAGTATTAGTAGGACCTACACCTGTCAACATAATTGGACGAAATATGTTGACTCAAATTGGtTGTACTTTAAATTTCCCCATTAGTMCTATTGAMACTGTACCAGTAAAATTAAAGCCAGGAATGGATGGACCAAAGGTTAAACAGTGGCCATTGACTGAAGAAAAAATAAAAGCATTA…	2016.02	No
Sample_33	CCTCAAATCACTCTTTGGCAACGACCCCTtGTCACAGTAAAAATAGGAGGaCAGcTAAAAGAAGCTCTATTAGATACAGGAGCAGATGATACAGTATTAGAAGAtATAAATTTGCCAGGAAAATGGAAACCAAAAATGATAGGGGGAATTGGAGGTTTTATCAAGGTAAGGCAATATgATCAgATACTtATAGAAATTTGTGGAAAAAAGGCTATAGGTACAGTATTAGTAGGACCTACACCTGTCAACATAATTGGACGAAATATGTTGACTCAGATTGGcTGTACTTTAAATTTCCCCATTAGTCCTATTGACACTGTACCAGTAAAATTAAAGCCAGGAATGGATGGACCAAAGGTTAAACAGTGGCCATTGACAGAAGAAAAAATAAAAGCATTA…	2016.03	No
Sample_34	CCTCAAATCACTCTTTGGCAACGACCCCTtGTCACAGTAAAAATAGGAGGaCAGcTAAAAGAAGCTCTATTAGATACAGGAGCAGATGATACAGTATTAGAAGAgATAAATTTGCCAGGAAAATGGAAACCAAAAATGATAGGAGGAATTGGAGGTTTTATCAAGGTAAGACAATATgATCAgATACTtATAGAAATTTGTGGAAAAAAGGCTATAGGTACAGTATTAGTAGGACCTACACCTGTCAACATAATTGGACGAAATATGTTGACTCAGATTGGtTGTACTTTAAATTTCCCCATTAGTCCTATTGACACTGTACCAGTAAAATTAAAGCCAGGAATGGATGGACCAAAGGTTAAACAGTGGCCATTGACAGAAGAAAAAATAAAAGCATTA…	2016.04	Yes
Sample_35	CCTCAAATCACTCTTTGGCAACGACCCCTtGTCACAGTAAAAATAGGAGGaCAGcTAAWAGAAGCTCTATTAGATACAGGAGCMGATGATACAGTAKTAGAAGAtATAAATTTGCCAGGAAAATGGAARCCAAAAATGATAGGGGGAATTGGAGGTTTTATCAAGGTAAGGCAATATgATCAgATACTtATAGAAATTTGTGGAAAAAAGGCTATAGGTACAGTATTAGTAGGACCTACACCTGTCAACATAATTGGACGAAATATGTTGACTCAGATTGGtTGTACTTTAAATTTCCCCATTAGTCCTATTGACACTGTACCAGTAAAATTAAAGCCAGGAATGGATGGACCAAAGGTTAAACAGTGGCCATTGACAGAAGAAAAAATAAAAGCATTA…	2016.05	Yes
Sample_36	CCTCAAATCACTCTTTGGCAACGACCCCTtGTCACAGTAAAAATAGGAGGaCAGcTAAAAGAAGCTCTATTAGATACAGGAGCAGATGATACAGTATTAGAAGAtATAAATTTGCCAGGAAAATGGAAACCAAAAATGATAGGGGGAATTGGAGGTTTTATCAAGGTAAGGCAATATgATCAgATACTtATAGAAATTTGTGGGAAAAAGGCTATAGGTACAGTATTAGTAGGACCTACACCTGTCAACATAATTGGACGAAATATGTTGACTCAGATTGGtTGTACTTTAAATTTCCCCATTAGTCCTATTGACACTGTACCAGTAAAATTAAAGCCAGGAATGGATGGACCAAAGGTTAAACAGTGGCCATTGACAGAAGAAAAAATAAAAGCATTA…	2016.07	No
Sample_37	CCTCAAATCACTCTTTGGCAGCGACCCCTtGTCACAGTAAAAATAGGAGGaCAGcTAAAAGAAGCTCTATTAGATACAGGAGCAGATGATACAGTACTAGAAGAaATAAGTTTGCCAGGAAAATGGAAACCAAAAATGATAGGGGGAATTGGAGGTTTTATCAAGGTAAGGCAATATgATCAgATACTtATAGAAATTTGTGGAAAAAAGGCTATAGGTACAGTATTAGTAGGACCTACACCTGTCAACATAATTGGACGAAATATGTTGACTCAAATTGGtTGTACTTTAAATTTCCCCATTAGTCCTATTGACACTGTACCAGTAAAATTAAAGCCAGGAATGGATGGACCAAAGGTTAAACAGTGGCCATTGACTGAAGAAAAAATAAAAGCATTA…	2016.07	No
Sample_38	CCTCAAATCACTCTTTGGCAGCGACCCCTtGTCACAGTAAAAATAGGAGGaCAGcTAAAAGAAGCTCTATTAGATACAGGAGCAGATGATACAGTATTAGAAGAaATAAATTTGCCAGGAAAATGGAAACCAAAAATGATAGGGGGAATTGGAGGTTTTATCAAGGTAAGGCAATATgATCAgATACTtATAGAAATTTGTGGAAAAAAGGCTATAGGTACAGTGYTAGTAGGACCTACACCTGTCAACATAATTGGACGAAATATGTTGACTCAAATTGGtTGTACTTTAAATTTCCCCATTAGTCCTATTGACACTGTACCAGTAAAATTAAAGCCAGGAATGGATGGACCAAAGGTTAAACAGTGGCCATTGACTGAAGAAAAAATAAAAGCATTA…	2016.01	Yes
Sample_39	CCTCAAATCACTCTTTGGCAACGACCCGTtGTCACAGTAAAAATAGAAGGaCAGcTAAAAGAAGCTCTATTAGATACAGGAGCAGATGATACAGTATTAGAAGAtATAAATTTGCCAGGAAAATGGAAACCAAAAATGATAGGGGGAATTGGAGGTTTTATCAAGGTAAGGCAATATgAGCAgGTATCtATAGAAATTTGTGGAAAAAAGGCTATAGGTACAGTATTAGTAGGACCTACACCTGTCAACATAATTGGACGAAATATGTTGRCTCAAWTTGGtTGTACTTTAAATTTCCCCATTAGTCCTATTGATACGGTACCAGTAAAATTAAAGCCAGGAATGGATGGACCAAAGGTTAAACAGTGGCCACTGACAGAAGAAAAAATAAAAGCATTA…	2016.11	Yes
Sample_40	CCTCAAATCACTCTTTGGCAACGACCCGTtGTCACAGTAAAAATAGAAGGaCAGcTAAAAGAAGCTCTATTAGATACAGGAGCAGATGATACAGTATTAGAAGAtATAAATTTGCCAGGAAAATGGAAACCAAAAATGATAGGGGGAATTGGAGGTTTTATCAAAGTAAGGCAATATgATCAcATACTtATAGAAATTTGTGGAAAAAAGGCTATAGGTACAGTATTAGTAGGACCTACACCTGTCAACATAATTGGACGAAATATGTTGACTCAAATTGGtTGTACTTTAAATTTCCCCATTAGTCCTATTGACACGGTACCAGTAAAATTAAAGCCAGGAATGGATGGACCAAAGGTTAAACAGTGGCCACTGACAGAAGAAAAAATAAAAGCATTA…	2016.11	Yes
Sample_41	CCTCAAATCACTCTTTGGCAACGACCCGTtGTCACAGTAAAAATAGAAGGaCAGcTAAAAGAAGCTCTATTAGATACAGGAGCAGATGATACAGTATTAGAAGAtATAAATTTGCCAGGAAAATGGAAACCAAAAATGATAGGGGGAATTGGAGGTTTTATCAAGGTAAGGCAATATgATCAgATACTtATAGAAATTTGTGGAAAAAAGGCTATAGGTACAGTATTAGTAGGACCYACACCTGTCAACATAATTGGACGAAATATGTTGACTCAAWTTGGtTGTACTTTAAATYTCCCCATTAGTCCTATTGACACGGTACCAGTAAAATTAAAGCCAGGAATGGATGGACCAAAGGTTAAACAATGGCCACTGACAGAAGAAAAAATAARAGCATTA…	2016.11	Yes
Sample_42	CCTCAAATCACTCTTTGGCAGCGACCTCTtGTYACAGTAAAAATAGGAGGaCAAcTAAGAGAAGCTCTATTAGATACAGGAGCAGATGATACAGTATTAGAAGAaATAGATTTACCAGGAAAATGGAAACCAAAAATGATAGGGGGAATTGGAGGTTTTATCAAGGTAAGGCAATATgATCAgATACCtATAGAAATTTGTGGAAAAAAGGCTATAGGTACAGTATTAGTAGGACCTACACCTATCAACATAATTGGACGAAATATGTTGACTCAACTTGGtTGTACTTTAAATTTCCCCATTAGTCCTATTGAYACTGTACCAGTAAAATTAAAGCCAGGAATGGATGGACCAAAGGTTAAACAGTGGCCATTGACTGAAGAAAAAATAAAAGCATTA…	2016.11	No
Sample_43	CCTCAAATCACTCTTTGGCAACGACCCCTtGTCACAGTAAAAATAGGAGGaCAAcTAAAAGAAGCTCTATTAGATACAGGAGCAGATGATACAGTATTAGAAGAtATAAATTTGCCAGGAAAATGGAARCCAAAAATGATAGGGGGAATTGGAGGTTTTATCAAGGTAAGGCAATATgATCAgATACTtATAGAAATTTGTGGAAAAAAGGCTATAGGTACAGTATTAGTAGGACCTACACCTGTCAACATAATTGGACGAAATATGTTGACTCAGATTGGtTGTACTTTAAATTTCCCCATTAGTCCTATTGACACTGTACCAGTAAAATTAAAGCCAGGAATGGATGGACCAAARGTTAAACAGTGGCCATTGACAGAAGAAAAAATAAAAGCATTA…	2016.12	No
Sample_44	CCTCAAATCACTCTTTGGCAACGACCCGTtGTCACAGTAAAAATAGAAGGaCAGcTAAAAGAAGCTCTATTAGATACAGGAGCAGATGATACAGTATTAGAAGAtATAAATTTGCCAGGAAAATGGAAACCAAAAATGATAGGGGGAATTGGAGGTTTTATCAAGGTAAGGCAATATgATCAgATACTtATAGAAATTTGTGGAAAAAAGGCTATAGGTACAGTATTAGTAGGACCTACACCTGTCAACATAATTGGACGAAATATGTTGACTCAAATTGGtTGTACTTTAAATTTCCCCATTAGTCCTATTGACACGGTACCAGTAAAATTAAAGCCAGGAATGGATGGACCAAAGGTTAAACAATGGCCACTGACAGAAGAAAAAATAAAAGCATTA…	2016.12	Yes
Sample_45	CCTCAAATCACTCTTTGGCAACGACCCGTtGTCACAGTAAAAATAGAAGGaCAGcTAAAAGAAGCTCTATTAGATACAGGAGCAGATGATACAGTATTAGAAGAtATAAATTTGCCAGGAAAATGGAAACCAAAAATGATAGGGGGAATTGGAGGTTTTATCAAGGTAAGGCAATATgAGCAgGTATCtATAGAAATTTGTGGAAAAAAGGCTATAGGTACAGTATTAGTAGGACCTACACCTGTCAACATAATTGGACGAAATATGTTGACTCAAATTGGtTGTACTTTAAATTTCCCCATTAGTCCTATTGATACGGTACCAGTAAAATTAAAGCCAGGAATGGATGGACCAAAGGTTAAACAATGGCCACTGACAGAAGAAAAAATAAAAGCATTA…	2017.01	Yes
Sample_46	CCTCAAATCACTCTTTGGCAACGACCCGTtGTCACAGTAAAAATAGAAGGaCAGcTAAAAGAAGCTCTATTAGATACAGGAGCAGATGATACAGTATTAGAAGAtATAAATTTGCCAGGAAAATGGAAACCAAAAATGATAGGGGGAATTGGAGGTTTTATCAAAGTAAGGCAATATgATCAcATAYTtATAGAAATTTGTGGAAAAAAGGCTGTAGGTACAGTATTAGTAGGACCTACACCTGTCAACATAATTGGACGAAATATGTTGACTCAAATTGGtTGTACTTTAAATTTCCCCATTAGYCCTATTGAYACGGTACCAGTAAAATTAAAGCCAGGAATGGATGGACCAAAGGTTAAACAGTGGCCACTGACAGAAGAAAAAATAAAAGCATTA…	2017.03	Yes
Sample_47	CCTCAAATCACTCTTTGGCAACGACCCCTtGTCACAGTAAAAATAGGAGGaCAGcTAAAAGAAGCTCTATTAGATACAGGAGCAGATGATACAGTATTAGAAGAtATAAATTTGCCAGGAAAATGGAAACCAAAAATGATAGGGGGAATTGGAGGTTTTATCAAGGTAAGGCAATATgATCAgATACYtATAGAAATTTGTGGAAAAAGGGCTATAGGTACAGTGTTAGTAGGACCTACACCTGTCAACATAATTGGACGAAATATGTTGACTCAGATTGGtTGTACTTTAAATCTCCCCATTAGTCCTATTGACACTGTACCAGTAAAATTAAAGCCAGGAATGGATGGACCAAAGGTTAAACAGTGGCCATTGACAGAAGAAAAAATAAAAGCATTA…	2017.03	Yes
Sample_48	CCTCAAATCACTCTTTGGCAACGACCAGTtGTCACAGTAAAAATAGAAGGaCAGcTAAAAGAAGCTCTACTAGATACAGGAGCAGATGATACAGTATTAGAGGAtATAAATTTGCCAGGAAAATGGAAACCAAAAATGATAGGGGGAATTGGAGGTTTTATCAAGGTAAGGCAATATgAGCAgATACTtATAGAAATTTGTGGGAAAAAGGCTATAGGTACAGTATTAGTAGGACCTACACCTGTCAACATAATTGGACGAAATATGTTGACTCAAATTGGtTGTACTTTAAATTTCCCCATTAGTCCTATTGACACGGTACCAGTAAAATTAAAGCCAGGAATGGATGGACCAAAGGTTAAACAGTGGCCACTGACAGAAGAAAAAATAAAAGCATTA…	2017.04	Yes
Sample_49	CCTCAAATCACTCTTTGGCAACGACCCGTtGTCACAGTAAAAATAGAAGGaCAGcTAAAAGAAGCTCTATTAGATACAGGAGCAGATGATACAGTATTAGAAGAtATAAATTTGCCAGGAAAATGGAAACCAAAAATGATAGGGGGAATTGGAGGTTTTATCAAGGTAAAGCAATATgATCAgATATCtATAGAAATTTGTGGAAAAAAGGCTATAGGTACAGTATTAGTAGGACCCACACCTGTCAACATAATTGGACGAAATATGTTGACTCAAATTGGtTGTACTTTAAATTTCCCCATTAGTCCTATTGACACGGTACCAGTAAAATTAAAGCCAGGAATGGATGGACCAAAGGTTAAACAGTGGCCACTGACAGAAGAAAAAATAAAAGCATTA…	2017.05	Yes
Sample_50	CCTCAGATCACTCTTTGGCAACGACCCGTtGTCACAGTAAAAATAGAAGGaCAGcTAAAAGAAGCTCTATTAGATACAGGAGCAGATGATACAGTATTAGAAGAtATAAATTTGCCAGGAAAATGGAAACCAAAAATGATAGGGGGAATTGGAGGTTTTATCAAGGTAAGGCAATATgAGCAgGTATCtATAGAAATTTGTGGAAAAAAGGCTGTAGGTACAGTATTAGTAGGACCTACACCTGTCAACATAATTGGACGAAATATGTTGACTCAAATTGGtTGTACTTTAAATTTCCCCATTAGTCCTATTGACACGGTACCAGTAAAATTAAAGCCAGGAATGGATGGACCAAAGGTTAAACAGTGGCCACTGACAGAAGAAAAAATAAAAGCATTA…	2018.01	Yes
Sample_51	CCTCARATCACTCTTTGGCAACGACCCCTcGTCACAGTAAAAATAGGAGGaCAGcTAAAAGAAGCTCTATTAGATACAGGAGCAGATGATACAGTATTAGAAGAtATAAATTTGCCAGGAAAATGGAAACCAAAAATGATAGGGGGAATTGGAGGTTTTATCAAGGTAAGGCAATATgATCAgATACTtATAGAAATTTGTGGAAAAAAGGCTATAGGTACAGTATTAGTAGGACCTACACCTGTCAACATAATTGGACGAAATATGTTGACTCAGATTGGtTGTACTTTAAATTTCCCCATTAGTCCTATTGACACTGTACCAGTAAGATTAAAGCCAGGAATGGATGGACCAAAGGTTAAACAGTGGCCATTGACAGAAGAAAAAATAAAAGCATTA…	2017.08	Yes
Sample_52	CCTCAGATCACTCTTTGGCAACGACCCCTtGTCACAGTAAAAATAGGAGGaCAGcTAAAAGAAGCTCTATTAGATACAGGAGCAGATGATACAGTATTTGAAGAkATAAATTTGYCAGGAAAATGGAAACCAAAAATGATAGGGGGAATTGGAGGTTTTATCAAGGTAAGACAATATgATCAgATACTtATAGAAATTTGTGGAAAAAAGGCTATAGGTACAGTATTAGTAGGACCTACACCTGTCAACATAATTGGACGAAATATGTTGACTCAAGTTGGtTGTACTTTAAATTTCCCCATTAGTCCTATTGACACTGTACCAGTAAAATTAAAGCCAGGAATGGATGGACCAAAGGTTAAACAGTGGCCRTTGACAGAAGAWAAAATAAAAGCATTA…	2017.08	Yes
Sample_53	CCTCAGATCACTCTTTGGCAACGACCCGTtGTCACAGTAAAAATAGAAGGaCAGcTAAAAGAAGCTCTATTAGATACAGGAGCAGATGATACAGTATTAGAAGAtATAAATTTGCCAGGAAAATGGAAACCAAAAATGATAGGGGGAATTGGAGGTTTTATCAAAGTAAGGCAATATgATCAcATACTtATAGAAATTTGTGGGAAAAAGGCTATAGGTACAGTATTAGTAGGACCCACACCTGTCAACATAATTGGACGAAATATGTTGACTCAACTTGGtTGTACTTTAAATTTCCCCATTAGTCCTATTGACACGGTACCAGTAAAATTAAAGCCAGGAATGGATGGACCAAAGGTTAAACAGTGGCCACTGACAGAAGARAAAATAAAAGCATTA…	2017.08	Yes
Sample_54	CCTCAGATCACTCTTTGGCAACGACCCCTtGTCACAGTAAAAATAGGAGGaCAGcTAAAAGAAGCTCTATTAGATACAGGAGCAGATGATACAGTATTTGAAGAgATCAATTTGCCAGGAAAATGGAAACCAAAAATGATAGGGGGAATTGGAGGTTTTATCAAGGTAAGACAATATgATCAgATACTtATAGAAATTTGTGGAAAAAGGGCTATAGGTACAGTATTAGTAGGACCTACACCTGTCAACATAATTGGACGAAATATGTTGACTCAAGTTGGgTGTACTTTAAATTTCCCCATTAGTCCTATTGACACTGTACCAGTAAAATTAAAGCCAGGAATGGATGGACCAAAGGTTAAACAGTGGCCATTGACAGAAGAGAAAATAAAAGCATTA…	2017.11	Yes
Sample_55	CCTCAGATCACTCTTTGGCAGCGACCCCTtGTCACAGTAAAAATAGGAGGaCAGcTCAGAGAAGCTCTATTAGATACAGGAGCAGATGATACAGTATTAGAAGAaATAAATTTGCCAGGAAAATGGAAACCAAAAATGATAGGGGGAATTGGAGGTTTTATCAAGGTAAGGCAATATgAACAaATACTtATAGAAATTTGTGGGAAAAAGGCTATAGGTACAGTATTAGTAGGACCTACACCTATCAACATAATTGGACGAAATATGTTGACTCAACTTGGtTGTACTTTAAATTTCCCCATTAGTCCTATTGACACTGTACCAGTAAAATTAAAGCCAGGAATGGATGGACCAAAGGTTAAACAGTGGCCATTGACTGAAGAAAAAATAAAAGCATTA…	2017.11	Yes
Sample_56	CCTCAAATCACTCTTTGGCAACGACCCGTtGTCACAGTAAAAATAGAAGGaCAGcTAAAAGAAGCTCTATTAGATACAGGAGCAGATGATACAGTATTAGAAGAtATAAATTTGCCAGGAAAATGGAAACCAAAAATGATAGGGGGAATTGGAGGTTTTATCAAAGTAAGGCAATATgATCAcATACTtATAGAAATTTGTGGAAAAAAGGCTATAGGTACAGTATTAGTAGGACCTACACCTGTCAACATAATTGGACGAAATATGTTGACTCAAATTGGtTGTACTTTAAATTTCCCCATTAGTCCTATTGACACGGTACCAGTAAAATTAAAGCCAGGAATGGATGGACCAAAGGTTAAACAGTGGCCAYTGACAGAAGAAAAAATAAAAGCATTA…	2017.11	Yes
Sample_57	CCTCAGATCACTCTTTGGCAACGACCCCTaGTCACAATAAAAATAGAAGGaCAGcTAAAAGAAGCTCTATTAGATACAGGAGCAGATGATACAGTATTAGAAGAtATAAATTTGCCAGGAAAATGGAAACCAAAAATGATAGGGGGAATTGGAGGTTTTATCAAGGTAAGGCAATATgATCAgATACTtATAGAAATTTGTGGAAAAAAGGCTATAGGTACAGTATTAGTAGGACCTACACCTGTCAACATAATTGGACGAAATATGTTGACTCAGCTTGGtTGTACTTTAAATTTCCCCATTAGTCCTATTGACACTGTACCAGTAAAATTAAAGCCAGGAATGGATGGACCAAAGGTTARACAGTGGCCATTGACAGAAGAAAAAATAAAAGCATTA…	2017.11	No
Sample_58	CCTCAGATCACTCTTTGGCAGCGACCCCTaGTCACAGTAAAAATAGGAGGaCAGcTAAAAGAAGCTCTATTAGATACAGGAGCAGATGATACAGTATTAGAAGAtATAAATTTGCCAGGAAAATGGAAACCAAAAATGATAGGGGGAATTGGAGGTTTTATTAAGGTAAGGCAATATgATCAgATACTtATAGAAATTTGTGGAAAAAAGGCTATAGGTACAGTACTAGTAGGACCTACACCTGTCAACATAATTGGACGAAATATGTTGACTCAGGTTGGtTGTACTTTAAATTTCCCCATTAGTCCTATTGACACTGTACCAGTAAAATTAAAGCCAGGAATGGATGGACCAAAGGTTAAACAGTGGCCATTGACAGAAGAAAAAATAAAAGCATTA…	2018.02	Yes
Sample_59	CCTCAGATCACTYTTTGGCAGCGACCCCTtGTCACAGTAAAAATAGGAGGaCAGcTAAAAGAAGCTCTATTAGATACWGGAGCAGATGATACAGTATTGGAAGAaATAAATTTGCCAGGAAAATGGAAGCCAAAAATGATAGGGGGAATTGGAGGYTTTATCAAGGTAAGGCAATATgATGAgATATYtATAGAAATTTGTGGAAAAAAGGCTATAGGTACAGTATTAGTAGGACCTACACCTATCAACATAATTGGACGAAATATGTTGACTCAGATTGGtTGTACTTTAAATTTCCCCATTAGTCCTATTGATACTGTACCAGTAAAATTAAAGCCAGGAATGGATGGACCAAAGGTTAAACAATGGCCATTGACTGARGAAAAAATAAAAGCATTA…	2018.03	No
Sample_60	CCTCAGATCACTCTTTGGCAACGACCCGTtGTCACAGTAAAAATAGAAGGaCAGcTAAAAGAAGCTCTATTAGATACAGGAGCAGATGATACAGTATTAGAAGAtRTAAATTTGYCAGGAAAATGGAAACCAAAAATGATAGGGGGAATTGGAGGTTTTATCAAAGTAAGGCAATATgATCAgATATCtATAGAAATTTGTGGAAAAAAGGCTATAGGTACAGTATTAGTAGGACCTACACCTATCAACATAATTGGACGAAATATGTTGACTCAAATTGGtTGTACTTTAAATTTCCCCATTAGTCCTATTGATACGGTACCAGTAAAATTAAAGCCAGGAATGGATGGRCCAAAGGTTAAACAGTGGCCACTGACAGAAGAAAAAATAAAAGCATTA…	2018.08	Yes
Sample_61	CCTCAAATCACTCTTTGGCAACGACCTGTtGTCACAGTAAAAATAGAAGGaCAGcTAAAAGAAGCTCTATTAGATACAGGAGCAGATGATACAGTATTAGAGGAtATAAATTTGCCAGGAAAATGGAAACCAAAAATGATAGGGGGAATTGGAGGTTTTATCAAAGTAAGGCAATATgATCAcATACTtATAGAAATTTGTGGAAAAAAGGCTATAGGTACAGTATTAGTAGGACCTACACCTGTCAACATAATTGGACGAAATATGTTGACTCAAATTGGtTGTACTTTAAATTTCCCCATTAGTCCTATTGACACGGTACCAGTAAAATTAAAGCCAGGAATGGATGGACCAAAGATTAAACAGTGGCCACTGACAGAAGAAAAAATAAAAGCATTA…	2018.09	Yes
Sample_62	CCTCAGATCACTCTTTGGCAACGACCCGTtGTCACAGTAAAAATAGAAGGaCAGcTAAAAGAAGCTCTATTAGATACAGGAGCAGATGATACAGTATTAGAAGAtATAAATTTGCCAGGAAAATGGAAACCAAAAATGATAGGGGGAATTGGAGGTTTTATCAAGGTAAGGCAATATgATCAgATACTtATAGAAATTTGTGGAAAAAAGGCTATAGGTACAGTATTAGTAGGACCTACACCTGTCAACATAATTGGACGAAATATGTTGACTCAAATTGGtTGTACTTTAAATTTCCCCATTAGTCCTATTGACACGGTACCAGTAAAATTAAAGCCAGGAATGGATGGACCAAAGGTCAAACAGTGGCCACTGACAGAAGAAAAAATAAAAGCATTA…	2018.01	Yes
Sample_63	CCTCAGATCACTCTTTGGCAACGACCCCTtGTCACAGTAAGAATAGGAGGaCAGtTAAAAGAAGCTCTATTAGATACAGGAGCAGATGATACAGTATTCGAGGAgATAAATTTGCCAGGAAAATGGAGACCAAAAATGATAGGGGGAATTGGAGGTTTTATCAAGGTAAAGCAATATgATCAgGTACCtATAGAAATTTGTGGAAAAAAGGCTATAGGTACAGTATTAGTAGGACCCACACCTGTCAACATAATTGGACGAAATATGTTGACTCAGATTGGtTGTACTTTAAATTTCCCCATTAGTCCTATTGAAACTGTACCAGTAAAATTAAAGCCAGGAATGGATGGACCAAAGGTTAAACAATGGCCATTGACAGAAGAAAAAATAAAAGCATTA…	2018.01	No
Sample_64	CCTCAGATCACTCTTTGGCAACGACCCCTtGTCACAGTAAAAATAGGAGGaCAGcTAAGAGAAGCTCTATTAGATACAGGAGCAGATGATACAGTATTAGAAGAgATAAATTTGCCAGGAAAATGGAAACCAAAAATGATAGGGGGAATTGGAGGTTTTATCAAGGTAAGACAATATgATCAgATACTtATAGAAATTTGTGGAAAAAAGGCTATAGGTACAGTATTAGTGGGACCTACACCTGTCAACATAATTGGACGAAAYATGTTGACTCAGCTTGGtTGTACTTTAAATTTCCCCATTAGTCCTATTGACACTGTACCAGTAAAATTAAAGCCAGGAATGGATGGACCAAAGGTTAAACAGTGGCCATTGACAGAAGAAAAAATAAAAGCATTA…	2018.11	No
Sample_65	CCTCAGATCACTCTTTGGCAACGACCCCTtGTCACARTAAAAATAGGAGGaCAGcTAAAAGAAGCTCTATTAGATACAGGAGCCGATGATACAGTAGTAGAAGAtATAAATTTGCCAGGAAAATGGAAGCCAAAAATGATAGGGGGAATTGGAGGTTTTATCAAGGTAAGGCAATATgATCAgATACTtATAGAAATYTGTGGAAAAAAGGCTATAGGTACAGTATTAGTAGGACCTACACCTGTCAACATAATTGGACGAAATATGTTGACTCAGATTGGtTGTACTTTAAATTTCCCCATTAGTCCTATTGWCACTGTACCAGTAAMATTAAAGCCAGGAATGGATGGACCAAAGGTTAAACAGTGGCCATTGACAGAAGAAAAAATAAAAGCATTA…	2018.12	Yes
Sample_66	CCTCAGATCACTCTTTGGCAACGACCCGTtGTCACAGTAAAAATAGAAGGaCAGcTAAAAGAAGCTCTATTAGATACAGGAGCAGATGATACAGTATTAGAAGAtATAAATTTGCCAGGAAAATGGAAACCAAAAATGATAGGGGGAATTGGAGGTTTTATCAAAGTAAGGCAATATgATCAgGTATCtATAGAAATTTGTGGAAAAAAGGCTATAGGTACAGTATTAGTAGGACCTACACCTGTCAACATAATTGGACGAAATATGTTGACTCAAATTGGtTGTACTTTAAATTTCCCCATTAGTCCTATTGACACGGTACCAGTAAAATTAAAGCCAGGAATGGATGGRCCAAAGGTTAAACAGTGGCCACTGACAGAAGAAAAAATAAAAGCATTA…	2019.05	Yes
Sample_67	CCTCAGATCACTCTTTGGCAACGACCCGTtGTCACAGTAAAAATAGAAGGaCAGcTAAAAGAAGCTCTATTAGATACAGGAGCAGATGATACAGTATTAGAAGAtATAAATTTGCCAGGAAAATGGARACCAAAAATGATAGGGGGAATTGGAGGTTTTATCAAGGTAAAGCAATATgATCAgATATCtATAGATATTTGTGGAAAAAAGGCTATAGGTACAGTATTAGTAGGACCTACACCTGTCAACATAATTGGACGAAATATGTTGACTCAAATTGGtTGTACYTTAAATTTCCCCATTAGTCCTATTGATACGGTACCAGTAAAATTAAAGCCAGGAATGGATGGACCAAAGGTTAAACAGTGGCCACTGACAGAAGAGAAAATAAAAGCATTA…	2019.05	Yes
Sample_68	CCTCAAATCACTCTTTGGCAACGACCCCTtGTCACAGTAAAAGTAGGAGGaCAGcTAAAAGAAGCTCTATTAGATACAGGAGCAGATGATACAGTATTAGAAGAtATAAATTTGCCAGGAAAATGGAAACCAAAAATGATAGGGGGAATTGGAGGTTTTATCAAGGTAAGGCAATATgATCAgATACTtATAGAAATTTGTGGAAAAAAGGCTATAGGTACAGTATTAGTAGGACCTACACCTGTCAACATAATTGGACGAAATATGTTGACTCAGATTGGtTGTACTTTAAATTTTCCCATTAGTCCTATTGACACTGTACCAGTAAAATTAAAGCCAGGAATGGATGGACCAAAGGTTAAACAGTGGCCATTGACAGAAGAAAAAATAAAAGCATTA…	2015.01	Yes
Sample_69	CCTCAAATCACTCTTTGGCAACGACCCCTtGTCACAATAAAAGTAGGAGGaCAGcTAAAAGAAGCTCTATTAGATACAGGAGCAGATGATACAGTATTAGAAGAtATAAATTTGCCAGGAAAATGGAAACCAAAAATGATAGGGGGAATTGGAGGTTTTATCAAGGTAAGGCAATATgATCAgATACTtATAGAAATTTGTGGAAAAAGGGCTATAGGTACAGTATTAGTAGGACCTACACCTGTCAACATAATTGGACGAAATATGTTGACTCAGCTTGGtTGTACTTTAAATTTTCCCATTAGTCCTATTGACACTGTACCAGTAAAATTAAAGCCAGGAATGGATGGACCAAAGGTTAAACAGTGGCCATTGACAGAGGAAAAAATAAAAGCATTA…	2015.01	No
Sample_70	CCTCAAATCACTCTTTGGCAACGACCCCTtGTCACAATAAAAGTAGGAGGaCAGcTAAAAGAAGCTCTATTAGATACAGGAGCAGATGATACAGTATTAGAAGAtATAAATTTGCCAGGAAAATGGAAACCAAAAATGATAGGGGGAATTGGAGGTTTTATCAAGGTAAGGCAATATgATCAgATACTtATAGAAATTTGTGGAAAAAAGGCTATAGGTACAGTGTTAGTAGGACCTACACCTGTCAACATAATTGGACGAAATATGTTGACTCAGCTTGGtTGTACTTTAAATTTTCCCATTAGTCCTATTGACACTGTACCAGTAAAATTAAAGCCAGGAATGGATGGACCAAAGGTTAAACAGTGGCCATTGACAGAAGATAAAATAAAAGCATTA…	2015.12	No
Sample_71	CCTCAAATCACTCTTTGGCAACGACCCCTtGTCACAGTAAAAGTAGGGGGaCAGcTAAAAGAAGCTCTATTAGATACAGGAGCGGATGATACAGTATTAGAAGAtATAAATTTGCCAGGAAAATGGAAACCAAAAATGATAGGGGGAATTGGAGGTTTTATCAAGGTAAGGCAATATgATCAgATACCtATAGAAATTTGTGGGAAAAAGGCAATAGGTACAGTGTTAGTAGGACCTACACCTGTCAACATAATTGGACGAAATATGTTGACTCAGCTTGGtTGTACTTTAAATTTTCCCATTAGTCCTATTGACACTGTACCAGTAAAATTAAAGCCAGGAATGGATGGACCAAAGGTTAAACAGTGGCCATTGACAGAAGACAAAATAAAAGCATTA…	2015.12	No
Sample_72	CCTCAAATCACTCTTTGGCAACGACCCCTtGTCACAGTAAAAATAGAAGGaCAGcTAAAAGAAGCTCTATTAGATACAGGAGCAGATGATACAGTATTAGAAGAtATAAATTTGCCAGGAAAATGGAAACCAAAAATGATAGGGGGAATKGGAGGTTTTATCAAGGTAAGGCAATATgATCAgATACTtATAGAAATTTGTGGAAAAAGGGCTATAGGTACAGTGTTAGTAGGACCTACACCTGTCAACATAATTGGACGAAATATGTTGACTCAGATTGGtTGTACTTTAAATTTTCCCATTAGTTCTATTGACACTGTACCAGTAAAATTAAAGCCAGGAATGGATGGACCAAAGGTTAAACAGTGGCCATTGACAGAAGAAAAAATAAAAGCATTA…	2016.01	Yes
Sample_73	CCTCAAATCACTCTTTGGCAACGACCCCTtGTCTCAGTAAAAGTAGGGGGaCAGtTAAAAGAAGCTCTATTAGATACAGGAGCAGATGATACAGTATTAGAAGAtATAAATTTGCCAGGAAAATGGAAACCAAAAATGATAGGGGGAATTGGAGGTTTTATCAAAGTAAGGCAATATgATCAgGTATCtATAGAAATTTGTGGAAAAAAGGCTATAGGTACAGTRTTAGTAGGACCYACACCTGTCAACATAATTGGACGAAATATGTTGACTCAGATTGGtTGTACTTTAAATTTTCCCATTAGTCCTATTGACACTGTACCAGTAAAATTAAAGCCAGGRATGGATGGACCAAAGGTTAAACAGTGGCCATTGACAGAAGAAAAAATAAAAGCATTA…	2016.02	No
Sample_74	CCTCAAATCACTCTTTGGCAACGACCCCTtGTCACAGTAAAAATAGGAGGaCAGcTAAAAGAAGCTCTATTAGATACAGGAGCAGATGATACAGTATTAGAAGAtATAAATTTGCCAGGAAAATGGAAACCAAAAATGATAGGGGGAATTGGAGGTTTTATCAAGGTAAGGCAATATgATCAgATACTtATAGAAATTTGTGGAAAAAGGGCTGTAGGTACAGTATTAGTAGGACCTACCCCTGTCAACATAATTGGACGAAATATGTTGACTCAGATTGGtTGTACCTTAAATTTTCCCATTAGTCCTATTGACACTGTACCAGTAAAATTAAAGCCAGGAATGGATGGACCAAAGGTTAAACAGTGGCCATTGACAGAAGAAAAAATAAAAGCATTA…	2016.02	No
Sample_75	CCTCAAATCACTCTTTGGCAACGACCCCTtGTCACAGTAAAAGTAGGAGGaCAGcTAAAAGAAGCTCTATTAGATACAGGAGCAGATGATACAGTATTAGAAGAtATAAATTTGCCAGGAAAATGGAAACCAAAAATGATAGGGGGAATTGGAGGTTTTATCAAGGTAAGACAATATgATCAgATACTtATAGAAATTTGCGGAAAAAGGGCTGTAGGTACAGTATTAGTAGGACCTACCCCTGTCAACATAATTGGACGAAATATGTTGACTCAGATTGGtTGTACTTTAAATTTTCCCATTAGTCCTATTGACACTGTACCAGTCAAATTAAARCCAGGAATGGATGGACCAAAGGTTAAACAGTGGCCATTGACAGAAGAAAAAATAAAAGCATTA…	2016.03	No
Sample_76	CCTCAAATCACTCTTTGGCAACGACCCCTtGTCACAGTAAAAGTAGGAGGaCAGcTAAAAGAAGCTCTATTAGATACAGGAGCAGATGATACAGTATTAGAAGAtATAAATTTGCCAGGAAAATGGAAGCCAAAAATGATAGGGGGAATTGGAGGTTTTATCAAGGTAAGACAATATgATGAgATACTtATAGAAATTTGTGGAAAAAGGGCTATAGGTACAGTGTTAGTAGGACCTACACCTGTTAACATAATTGGACGAAATATGTTGACTCAGATTGGtTGTACTTTAAATTTTCCCATTAGTCCTATTGACACTGTACCAGTAAAATTAAAGCCAGGAATGGATGGACCAAAGGTTAAACAGTGGCCATTGACAGAAGAAAAAATAAAAGCATTA…	2016.03	No
Sample_77	CCTCAAATCACTCTTTGGCAACGACCCCTtGTCACAGTAAAAGTAGGAGGaCAGcTAAAAGAAGCTCTATTAGATACAGGAGCAGATGATACAGTATTAGAAGAtATAAATTTGCCAGGAAAATGGAAACCAAGAATGATAGGGGGAATTGGAGGTTTTATCAAGGTAAGGCAATATgATCAgATAACtATAGAAGTTTGTGGAAAAAGGGCTGTAGGTACAGTATTAGTAGGACCTACCCCTGTCAACATAATTGGACGAAATATGTTGACTCAGATTGGtTGTACCTTAAATCTTCCCATTAGTCCTATTGACACTGTACCAGTAAAATTAAAGCCMGGAATGGATGGACCAAAGGTTAAACAGTGGCCATTGACAGAAGAGAAAATAAAAGCATTA…	2016.04	No
Sample_78	CCTCAAATCACTCTTTGGCAACGACCCCTtGTCACAGTAAAAATAGGAGGaCAGcTAAAAGAAGCTCTGYTAGATACAGGAGCAGATGATACAGTATTAGAAGAtATAAATTTGCCAGGAAAATGGAAACCAAAAATGATAGGGGGAATTGGAGGTTTTATCAARGTAAGGCAATATgATCAgATACTtATAGAAATTTGTGGAAAAAAGGCTATAGGTACAGTATTAGTAGGACCTACACCTGTCAACATAATTGGACGAAATATGTTGACTCAGATTGGtTGTACTTTAAATTTCCCCATTAGTCCTATTGACACTGTACCAGTAAAATTAAAGCCAGGAATGGATGGACCAAAGGTTAAACAGTGGCCATTGACAGAAGAAAAAATAAAAGCATTA…	2016.05	No
Sample_79	CCTCAAATCACTCTTTGGCAACGACCCCTtGTCACAATAAAAGTAGGAGGaCAGcTAAAAGAAGCTCTATTAGATACAGGAGCAGATGATACAGTATTAGAAGAtATAAATTTGCCAGGAAAATGGAAACCAAAAATGATAGGGGGAATTGGAGGTTTTATCAAGGTAAGGCAATATgATCAgATACTtATAGAAATTTGTGGAAAAAAGGCTATAGGTACAGTGTTAGTAGGACCTACACCTGTCAACATAATTGGACGAAATATGTTGACTCAGCTTGGtTGTACTTTAAATTTTCCCATTAGTCCTATTGACACTGTGCCAGTAAAATTAAAGCCAGGAATGGATGGACCAAAGGTTAAACAGTGGCCATTGACAGAAGAAAAAATAAAAGCATTA…	2016.05	Yes
Sample_80	CCTCAAATCACTCTTTGGCAACGACCCCTtGTCACAGTAAAAGTAGGAGGaCAGcTAAAAGAAGCTCTATTAGATACAGGAGCAGATGATACAGTATTAGAAGAtATAAATTTGCCAGGGAAATGGAGACCAAAAATGATAGGGGGAATTGGAGGTTTTATCAAGGTAAAGCAATATgATCAgATACTtATAGAAATTTGTGGAAAAAGGGCTATAGGTACAGTGTTAGTAGGACCTACACCTGTCAACATAATTGGACGAAATATGTTGACTCAGATTGGtTGTACTTTAAATTTTCCCATTAGTTCTATTGACACTGTACCAGTAAAATTAAAGCCAGGAATGGATGGACCAAAGGTTAAACAGTGGCCATTGACAGAAGAAAAGATAAAAGCATTA…	2016.06	Yes
Sample_81	CCTCAAATCACTCTTTGGCAACGACCCCTtGTCACAATAAAARTAGGAGGaCAGcTAAAAGAAGCTCTATTAGATACAGGAGCAGATGATACAGTATTAGAAGAtATAAATTTGCCAGGAAAATGGAAACCAAAAATGATAGGGGGAATTGGAGGTTTTATCAARGTAAGGCAATATgATCAgATACTtATAGAAATTTGTGGAAAAAAGGCTATAGGTACAGTATTAGTAGGACCTACACCTGTCAACATAATTGGACGAAATATGTTGACTCAGCTTGGtTGTACTTTAAATTTTCCCATTAGTCCTATTGACACTGTACCAGTAAAATTAAAACCAGGAATGGATGGACCAAAGGTTAAACAGTGGCCATTGACAGAAGAAAAAATAAAAGCATTA…	2016.07	Yes
Sample_82	CCTCAAATCACTCTTTGGCAACGACCCCTtGTCACAGTAAAAGTAGGAGGaCAGcTAAAAGAAGCTCTATTAGATACAGGAGCAGATGATACAGTATTAGAAGAtATAAACTTGCCAGGAAAATGGAAACCAAAAATGATAGGGGGAATTGGAGGTTTTATCAAGGTAAGGCAATATgATCAgATACTtATAGAAATTTGTGGAAAAAGGGCTATAGGTACAGTGTTAGTAGGACCTACACCTGTCAACATAATTGGACGAAATATGTTGACTCAGATTGGtTGTACTTTAAATTTTCCCATTAGTTCTATTGACACTGTACCAGTAAAATTAAAGCCAGGAATGGATGGACCAAAGGTTAAACAGTGGCCATTGACAGAAGAAAAAATAAAAGCATTA…	2016.07	Yes
Sample_83	CCTCAAATCACTCTTTGGCAACGACCCCTtGTCACAGTAAAAGTAGGAGGaCAGcTAAAAGAAGCTCTATTAGATACAGGAGCAGATGATACAGTATTAGAAGAtATAAATTTGCCAGGAAAATGGAAACCAAAAATGATAGGGGGAATTGGAGGTTTTATCAAGGTAAGGCAATATgATCAgATACTtATAGAAATTTGTGGAAAAAGGGCTATAGGTACAGTGTTAGTAGGACCTACACCTGTCAACATAATTGGACGAAATATGTTGACTCAGATTGGtTGTACTTTAAATTTTCCCATTAGTTCTATTGACACTGTRCCAGTAAAATTAAAGCCAGGAATGGATGGACCAAAGGTTAAACAGTGGCCATTGACAGAAGAAAAAATAAAAGCATTA…	2017.01	Yes
Sample_84	CCTCAAATCACTCTTTGGCAACGACCCCTtGTCACAGTAAAAGTAGGAGGaCATcTAAAAGAAGCTCTATTAGACACAGGAGCAGATGATACAGTATTAGAAGAtATAAATTTGCCAGGAAAATGGAAACCAAAAATGATAGGGGGAATTGGAGGTTTTATCAAGGTAAGGCAATATgATCAgATACTtATAGAAATTTGTGGAAAAARGGCTATAGGTACAGTATTAGTAGGACCTACACCTGTCAACATAATTGGACGAAATATGTTGACTCAGATTGGtTGTACTTTAAATTTTCCCATTAGTCCTATTGACACTGTACCAGTAAAATTAAAGCCAGGAATGGATGGACCAAAGGTTAAACAGTGGCCATTGACAGAAGAAAAAATAAAAGCATTA…	2017.04	Yes
Sample_85	CCTCAGATCACTCTTTGGCAACGACCCCTcGTCACAATAAAAGTAGCAGGaCAGcTAAAAGAAGCCTTATTAGATACAGGGGCAGATGATACAGTATTAGAAGAtATAAATTTGCCAGGAAAATGGAAACCAAAAATGATAGGGGGAATTGGAGGTTTTATCAARGTAAGGCAATATgATCAgATACYtATAGAAATTTGTGGAAAAAAGGCTATAGGTACAGTRTTAGTAGGACCTACACCTGTCAACATAATTGGACGAAATATGTTGACTCAGCTTGGtTGTACTTTAAATTTTCCCATWAGTCCTATTGACACTGTACCAGTAAAATTAAAGCCAGGAATGGATGGACCAAAGGTTAAACAGTGGCCATTGACAGAAGAAAAAATAAAAGCATTA…	2017.08	No
Sample_86	CCTCAAATCACTCTTTGGCAACGACCCCTtGTCACAGTAAAAGTAGGAGGaCAGcTAAAAGAAGCTCTATTAGATACAGGAGCAGATGATACAGTATTAGAAGAtATAAATTTGCCAGGAAAATGGAAACCAAAAATGATAGGGGGAATTGGAGGTTTTATCAAAGTAAGGCAATATgATCAgATACTtATAGAAATTTGTGGAAAAAAGGCTATAGGTACAGTGTTAGTAGGACCTACACCTGTCAACATAATTGGACGAAATATGTTGACTCAGCTTGGtTGTACTTTAAATTTTCCCATTAGTCCCATTGACACTGTACCAGTAAAATTAAAGCCAGGAATGGATGGACCAAAGGTTAAACAGTGGCCATTGACAGAAGACAAAATAAAAGCATTA…	2017.08	No
Sample_87	CCTCAGATCACTCTTTGGCAACGACCCCTtGTCACAGTAAAARTAGGAGGaCAGcTAARRGAAGCTCTATTAGATACAGGAGCAGATGATACAGTATTAGAAGAtATAAATTTGCCAGGAAAATGGAAACCAAAAATGATAGGGGGAATTGGAGGTTTTATCAAGGTAAGGCAATATgATCAgATAAYtATAGAAATTTGTGGAAAAAAGGCTATAGGTACAGTATTAGTAGGACCTACACCTGTCAACATAATTGGACGAAATATGTTGACTCAGATTGGtTGTACTTTAAATTTTCCCATTAGTCCTATTGACACTGTACCAGTAAAATTAAAGCCAGGAATGGATGGACCAAAGGTTAAACAGTGGCCATTGACAGAAGAAAAAATAAAAGCATTA…	2017.01	Yes
Sample_88	CCTCAGATCACTCTTTGGCAGCGACCCCTtGTCACAATAAAAGTAGGAGGaCAGcTAAAAGAAGCTCTATTAGATACAGGAGCAGATGATACAGTATTAGAAGAtATAAATTTGCCAGGAAAATGGAAACCAAAAATGATAGGGGGAATTGGAGGTTTTATCAAGGTAAGGCAATATgATCAgATACTtATAGAAATTTGTGGAAAAAGGGCTATAGGTACAGTGTTAGTAGGACCTACACCTGTCAACATAATTGGACGAAATATGTTGACTCAGCTTGGtTGTACTTTAAATTTTCCCATTAGTCCTATTGCCACTGTACCAGTAAAATTAAAGCCAGGAATGGATGGACCAAAGGTTAAACAGTGGCCATTGACAGAAGAAAAGATAAAAGCATTA…	2017.11	Yes
Sample_89	CCTCAGATCACTCTTTGGCAACGACCCCTtGTCACAGTAAAAGTAGGAGGaCAGcTAAAAGAAGCTCTATTAGATACAGGAGCAGATGATACAGTATTAGAAGAtATAAATTTGCCAGGAAAATGGAAACCAAAAATGATAGGGGGAATTGGAGGTTTTATCAAGGTAAGGCAATATgATCAgATACTtATAGAAATTTGTGGAAAAAAGGCTATAGGTACAGTGTTAGTAGGACCTACACCTGTCAACATAATTGGACGAAATATGTTGACCCAGATTGGyTGTACTTTAAATTTTCCCATCAGTCCTATTGACACTATACCAGTAAAATTAAAGCCAGGAATGGATGGACCAAAGGTTAAACAGTGGCCATTGACAGAAGAAAAAATAAAAGCAYTA…	2017.12	Yes
Sample_90	CCTCAGATCACTCTTTGGCAACGACCCATtGTCACAGTAAGAGTAGGAGGaCAGcTAAAAGAAGCTCTATTAGATACAGGAGCAGATGATACAGTATTAGAAGAaATAAATTTGCCAGGAAAATGGAAACCAAAAATGATAGGGGGAATTGGAGGTTTTATCAAGGTAAGACAATATgATCAgATACCtATAGAAATTTGTGGAAAAAGGGCTGTAGGTACAGTATTAGTAGGACCTACCCCTGTCAACATAATTGGACGAAATATGTTGACTCAGATTGGtTGTACTTTAAATCTTCCCATTAGTTCTATTGACACTGTACCAGTAAAATTAAAGCCAGGAATGGATGGACCAAAAGTTAAACAGTGGCCATTGACAGAAGAAAAAATACAAGCATTA…	2018.02	No
Sample_91	CCTCAGATCACTCTTTGGCAACGACCCATtGTCACAGTAAAGGTAGGAGGaCAGcTAAAAGAAGCTCTATTAGATACAGGAGCAGATGATACAGTATTAGAAGAtATAAATTTGCCAGGAAAATGGAAACCAAAAATGATAGGGGGAATTGGAGGTTTTATCAAGGTAAGACAATATgATCAgATACCtATAGAAATTTGTGGAAAAAGGGCTGTAGGTACAGTATTAGTAGGACCTACCCCTGTCAACATAATTGGACGAAATATGTTGACTCAGATTGGtTGTACTTTAAATCTTCCCATTAGTCCTATTGACACTGTACCAGTAAAATTAAAGCCAGGAATGGATGGACCAAAGGTTAAACAGTGGCCATTGACAGAAGAAAAAATAAAAGCATTA…	2018.02	Yes
Sample_92	CCTCAGATCACTCTTTGGCAACGACCCCTtGTCGCAATAAAAGTAGGAGGaCAGcTAAAAGAAGCTCTATTAGATACAGGAGCAGATGATACAGTATTAGAAGAtATAAATTTGCCAGGAAAATGGAAACCAAAAATGATAGGGGGAATTGGAGGTTTTATCAAGGTAAGGCAATATgATCAgATATCtATAGAAATTTGTGGAAAAAGGGCCATAGGTACAGTATTAGTAGGACCYACACCTGTCAACATAATTGGACGAAATATGTTGACTCAGCTTGGtTGTACTTTAAATTTTCCCATTAGTCCTATTGACACTGTACCAGTAAAATTAAAGCCAGGAATGGATGGACCAAAGGTTAAACAGTGGCCATTGACAGAAGAAAAAATAAAAGCATTA…	2018.03	No
Sample_93	CCTCAGATCACTCTTTGGCAACGACCCCTcGTCACAATAAGAATAGGGGGtCAGcTAAAAGAAGCTCTATTAGATACAGGAGCAGATGATACAGTATTAGAAGAtATAAATTTGCCAGGAAAATGGAAACCAAAAATGATAGGGGGAATTGGAGGTTTTATCAAAGTAAAGCAATATgATCAgATACCtATAGAAATTGAGGGGAAAAGGGCTATAGGTACAGTATTAGTAGGACCTACACCTGTCAACATAATTGGACGAAATATGTTGACTCAGCTTGGtTGTACTTTAAATTTTCCCATTAGTCCTATTGACACTGTACCAGTGAAATTAAAGCCAGGGATGGATGGACCAAAGGTTAAACAGTGGCCATTGACAGAAGACAAAATAAAAGCATTA…	2018.03	No
Sample_94	CCTCAGATCACTCTTTGGCAACGACCCCTtGTCACAGTAAAAGTAGGAGGaCAGcTAAAAGAAGCTCTATTAGATACAGGAGCAGATGATACAGTATTAGAAGAtATAAATTTGCCAGGAAAATGGAAACCAAAAATGATAGGGGGAATTGGAGGTTTTATCAAGGTAAAGCAATATgATCAgATACTtATAGAAATTTGTGGAAAAAGGGCTATAGGTACAGTGTTAGTAGGACCTACACCTGTCAACATAATTGGACGAAATATGTTGACTCAGATTGGtTGTACTTTAAATYTWCCCATTAGTTCTATTGACACTGTACCAGTAAAATTAAAGCCAGGAATGGATGGACCAAAGGTTAAACAGTGGCCATTGACAGAAGAAAAAATAAAAGCATTA…	2018.01	Yes
Sample_95	CCTCAGATCACTCTTTGGCAACGACCCCTtGTCACAGTAAAGGTAGGAGGaCAGcTAAAAGAAGCTCTATTAGATACAGGAGCAGATGATACAGTATTAGAAGAtATAAATTTGCCAGGAAAATGGAAACCAAAAATGATAGGGGGAATTGGAGGTTTTATCAAGGTAAAGCAATATgATCAgATACTtATAGAAATTTGTGGAAAAAGGGCTATAGGTACAGTGTTAGTAGGACCTACACCTGTCAACATAATTGGACGAAATATGTTGACTCAGATTGGtTGTACTTTAAATTTTCCCATTAGTTCTATTGACACTGTACCAGTAAAATTAAAGCCAGGAATGGATGGACCAAAAGTTAAACAGTGRCCATTGACAGAAGAAAAAATAAAAGCATTA…	2018.01	Yes
Sample_96	CCTCAGATCACTCTTTGGCAACGACCCCTtGTCACAGTAAAAGTGGGAGGaCAGcTAAAAGAAGCTCTATTAGATACAGGAGCAGATGATACAGTATTAGAAGAtATAAATTTGCCAGGAAAATGGAAACCAAAAATGATAGGGGGAATTGGAGGTTTTATCAAGGTAAAGCAATATgATCAgATACTtATAGAAATTTGTGGAAAAAGGGCTATAGGTACAGTGTTAGTAGGACCTACACCTGTCAACATAATTGGACGAAATATGTTGACTCAGATTGGtTGTACTTTAAATTTTCCCATTAGTTCTATTGACACTGTACCAGTAAAATTAAAGCCAGGAATGGATGGACCAAAGGTTAAACAGTGGCCATTAACAGAAGAAAAGGTGAAAGCATTA…	2018.01	No
Sample_97	CCTCAGATCACTCTTTGGCAACGACCCCTtGTCACAGTAARARTAGGAGGaCAGmTAATAGAAGCTCTATTAGATACAGGAGCAGATGATACAGTATTAGAAGAtATAAATTTGCCAGGAAAATGGAAACCAAAAATGATAGGGGGAATTGGAGGTTTTATCAAGGTAAGGCAATATgATCAgATACTtATAGAAATTTGTGGAAAAARGGCTATAGGTACMGTGTTAGTAGGACCTACRCCTGTCAACATAATTGGACGAAATATGTTGACCCARATTGGtTGTACTTTAAATTTTCCCATTAGTACTATTGACACGGTACCAGTAAAATTAAARCCAGGAATGGATGGACCAAAGGTTAAACAGTGGCCATTGACAGAAGAAAAAATAAAAGCATTA…	2018.11	No
Sample_98	CCTCAGATCACTCTTTGGCAACGACCCCTtGTCACAGTAAAAGTAGGAGGaCAGcTAAAAGAAGCTCTATTAGATACAGGAGCAGATGATACAGTAYTAGAAGAtATAAATTTGCCAGGAAAATGGAAACCAAAAATGATAGGGGGAATTGGAGGGTTTATTAAGGTAAGGCAATATgATCAgATACTtATAGAAATTTATGGAAAAAAGGCTATAGGTACAGTGTTAGTAGGACCTACACCTGTCAACATAATTGGACGAAATATGTTGACCCAGATTGGtTGTACTTTAAATTTTCCCATTAGTTCTATTGACACTGTACCAGTAAAATTAAAGCCAGGAATGGACGGACCAAAGGTTAAACAGTGGCCATTGACAGAAGAAAAAATAAAAGCATTA…	2018.12	No
Sample_99	CCTCAGATCACTCTTTGGCAACGACCCCTtGTCACAGTAAAAGTAGGAGGaCAGmTAAAAGAAGCTCTATTAGATACAGGAGCAGATGATACAGTATTAGAAGAtATAAATTTGCCAGGAAAATGGAAACCAAAAATGATAGGGGGAATTGGAGGTTTTATCAAGGTAAAGCAATATgATCAgATACTtATAGAAATTTGTGGAAAAAGGGCTATAGGTACAGTGTTAGTAGGACCTACACCTGTCAACATAATTGGACGAAATATGTTGACTCAGATTGGtTGTACTTTAAATTTTCCCATTAGTTCTATTGACACTGTACCAGTAAAATTAAAGCCAGGAATGGATGGACCAAAAGTTAAACAGTGGCCATTGACAGAAGAAAAAATAAAAGCATTA…	2019.01	Yes
Sample_100	CCTCAGATCACTCTTTGGCAACGACCCCTtGTCACAGTAAAAGTAGAAGGaCAGcTAAAAGAAGCTCTATTAGATACAGGAGCAGATGATACAGTATTAGAAGGaATAAATTTGCCAGGAAAATGGAAACCAAAAATGATAGGGGGAATTGGAGGTTTTATCAAGGTAAGACAATATgATCAgATACTtATAGAAATTTGTGGAAAAAGGGCTGTAGGTACAGTATTAGTAGGACCTACCCCTGTCAACATAATTGGACGAAATATGTTGACTCAGATTGGtTGTACTTTAAATTTTCCCATTAGTCCTATTGACACTGTACCAGTAAAATTAAAGCCAGGAATGGATGGACCAAGGGTTAAACAGTGGCCATTGACAGAAGAAAAAATAAAAGCATTA…	2019.03	No
Sample_101	CCTCAGATCACTCTTTGGCAGCGACCCCTtGTCACAGTAAAAGTAGGAGGaCAGcTAAAAGAAGCTCTATTAGATACAGGAGCAGATGATACAGTATTAGAAGAtATAAATTTGCCAGGAAAATGGAAACCAAAAATGATAGGGGGAATTGGAGGTTTTATCAAGGTAAAGCAATATgATCAgRTACTtATAGAAATTKGTGGAAAAAGGGCTATAGGTACAGTGTTAGTAGGACCTACACCTGTCAACATAATTGGACGAAATATGTTGACTCAAATTGGtTGTACTTTAAATTTTCCCATTAGTTCTATTGACACTGTACCAGTAAAATTAAAGCCAGGAATGGATGGACCAAAGGTTAAACAGTGGCCATTGACAGAAGAAAAAATAAAAGCATTA…	2019.04	Yes
Sample_102	CCTCAGATCACTCTTTGGCAACGACCCCTtGTCACAGTAAAAGTAGGAGGaCAGcTAAAAGAAGCTCTATTAGATACAGGAGCAGATGATACAGTATTAGAAGAtATAAATTTGCCAGGAAAATGGAAACCAAAAATGATAGGGGGAATTGGAGGTTTTATCAAGGTAAAGCAATATgATCAgATACTtATAGAAATTTGTGGAAAAAGGGCTATAGGTACAGTGTTAGTAGGACCTACACCTGTCAACATAATTGGACGAAATATGTTGACTCAGATTGGtTGTACTTTAAATTTTCCCATTAGTTCTATTGACACTGTACCAGTAAAATTAAAGCCAGGAATGGATGGACCAAAGGTTAAACAGTGGCCATTGACAGAAGAAAAAATAAAAGCATTA…	2019.06	Yes
